# Supplementary material for: Evaluation of the CT imaging findings in patients newly diagnosed with chronic thromboembolic pulmonary hypertension
Source: PLoS One. 2018 Jul 30;13(7):e0201468. doi: 10.1371/journal.pone.0201468 (PMC6066236; doi:10.1371/journal.pone.0201468)
Supplement: S1 File — (XLS) [file pone.0201468.s001.xls]

## Sheet: S1_Supporting Information
No	age	sex	RHF	cPE	ccPE	cpPE	excl ccPE	excl cpPE	ccPE+cpPE	ccPE type1	ccPE type2	ccPE type3	cpPE type1	cpPE type2	cpPE type3	acute PE	MP	MP pattern1	MP pattern2	MP pattern3	BD	BWT	BWT+BD	BWT without BD	brcoll	non brcoll	excl brcoll	excl nonbrcoll	brcoll+nonbrcoll	disp	density	denstype1	denstype2	denstype3	denstype4	other lung abnormalities	lung cysts	emphysema	dRA	dLA	dRV	dLV	dRV/dLV	dPA	rPA	lPA	dAA	dPA/dAA	mPAP
1	45.6	0	0	1	1	1	0	0	1	1	0	0	1	0	0	1	1	1	0	0	0	0	0	0	0	0	0	0	0	1	1	0	1	0	0	0	0	0	72	33	59	36	1.638	41	30	29	33	1.242	54
2	48.9	0	0	1	0	1	0	1	0	0	0	0	0	0	1	0	1	1	0	0	0	0	0	0	1	0	1	0	0	1	1	1	0	0	0	0	0	0	61	26	50	39	1.282	30	22	21	29	1.034	53
3	78	0	0	1	0	1	0	1	0	0	0	0	0	0	1	0	1	1	0	0	0	0	0	0	0	0	0	0	0	1	1	1	0	0	0	0	0	0	67	45	51	41	1.244	38	33	30	35	1.086	41
4	41.3	0	0	1	1	0	1	0	0	1	0	0	0	0	0	0	1	1	0	0	1	0	0	0	1	0	1	0	0	1	1	1	0	0	0	0	0	0	54	32	43	53	0.811	32	27	28	30	1.067	27
5	65.7	1	1	1	1	1	0	0	1	1	0	0	1	0	0	0	1	1	0	0	1	0	0	0	1	0	1	0	0	1	1	1	0	0	0	0	0	0	80	40	60	50	1.2	41	30	29	37	1.108	63
6	58.3	1	0	1	1	0	1	0	0	1	0	0	0	0	0	0	1	1	0	0	1	0	0	0	0	1	0	1	0	1	1	1	0	0	0	1	0	1	79	30	53	40	1.325	47	22	30	32	1.469	48
7	55.9	0	0	1	1	0	1	0	0	1	0	0	0	0	0	0	1	1	0	0	1	0	0	0	1	1	0	0	1	1	1	1	0	0	0	0	0	0	47	27	47	41	1.146	22	21	20	24	0.917	37
8	44.1	0	1	1	1	1	0	0	1	1	0	0	1	0	0	0	1	1	0	0	1	1	1	0	1	0	1	0	0	1	1	1	0	0	0	0	0	0	56	20	45	35	1.286	31	25	24	29	1.069	60
9	73.3	0	1	1	1	0	1	0	0	1	0	0	0	0	0	0	1	1	0	0	0	0	0	0	1	1	0	0	1	1	0	0	0	0	0	0	0	0	55	29	43	31	1.387	30	27	27	30	1	50
10	20.4	0	0	1	1	0	1	0	0	1	1	0	0	0	0	0	0	0	0	0	1	0	0	0	1	0	1	0	0	1	1	1	0	0	0	0	0	0	46	30	41	42	0.976	29	21	22	29	1	26
11	59.6	1	1	1	0	1	0	1	0	0	0	0	1	1	1	0	1	0	1	0	1	0	0	0	0	0	0	0	0	1	1	1	0	0	0	0	0	0	63	39	60	31	1.935	43	33	32	39	1.103	70
12	55.2	1	0	1	1	1	0	0	1	0	0	1	0	1	1	0	1	1	0	0	0	0	0	0	1	0	1	0	0	1	1	0	0	0	1	0	0	0	67	33	55	36	1.528	39	25	27	32	1.219	51
13	68.1	0	0	1	1	0	1	0	0	1	0	0	0	0	0	0	1	1	0	0	1	0	0	0	1	1	0	0	1	1	1	1	0	0	0	0	0	0	60	32	50	39	1.282	33	26	26	31	1.065	49
14	80.2	0	0	1	1	1	0	0	1	1	0	0	0	0	1	0	1	1	0	0	0	0	0	0	1	1	0	0	1	1	1	1	0	0	0	0	0	0	58	31	49	29	1.69	35	25	30	34	1.029	51
15	40.5	0	0	1	0	1	0	1	0	0	0	0	0	0	1	0	1	1	0	0	1	0	0	0	0	0	0	0	0	1	0	0	0	0	0	0	0	0	65	34	47	41	1.146	43	30	29	25	1.72	68
16	24.3	0	1	1	0	1	0	1	0	0	0	0	0	0	1	0	1	1	0	0	0	0	0	0	0	0	0	0	0	1	1	1	0	1	0	0	0	0	104	34	79	30	2.633	51	31	31	27	1.889	46
17	60.6	1	0	1	1	1	0	0	1	1	0	0	1	0	1	0	1	1	0	0	1	0	0	0	1	1	0	0	1	1	1	1	0	0	0	0	0	0	87	49	60	55	1.091	37	30	35	35	1.057	49
18	66.7	1	0	1	1	1	0	0	1	0	0	1	0	0	1	0	1	1	0	0	0	0	0	0	0	0	0	0	0	1	0	0	0	0	0	0	0	0	63	30	59	36	1.639	39	28	26	38	1.026	56
19	73.7	1	0	1	1	1	0	0	1	1	0	0	1	0	0	0	1	1	0	0	0	0	0	0	0	0	0	0	0	1	1	1	0	0	0	0	0	0	80	31	56	29	1.931	40	30	29	31	1.29	40
20	34.7	0	1	1	0	1	0	1	0	0	0	0	0	0	1	0	1	1	0	0	0	0	0	0	1	0	1	0	0	1	1	0	0	1	0	0	0	0	90	21	47	20	2.35	31	22	24	20	1.55	55
21	62.4	0	0	1	1	1	0	0	1	1	0	0	1	0	0	0	1	1	0	0	1	0	0	0	1	0	1	0	0	1	1	1	0	0	0	0	0	0	40	25	34	27	1.259	29	21	19	31	0.935	61
22	76.4	0	0	1	1	1	0	0	1	1	0	0	1	0	0	0	1	1	0	0	0	1	0	1	1	1	0	0	1	1	1	1	0	0	0	0	0	0	40	38	39	38	1.026	35	30	25	34	1.029	38
23	31.8	0	1	1	0	1	0	1	0	0	0	0	0	0	1	0	1	1	0	0	0	0	0	0	0	0	0	0	0	0	0	0	0	0	0	0	0	0	72	30	61	34	1.794	39	27	25	24	1.625	44
24	27.5	1	0	1	1	1	0	0	1	1	0	0	1	0	0	0	1	1	0	0	0	0	0	0	1	0	1	0	0	1	1	1	0	0	0	0	0	0	60	30	64	37	1.73	33	26	23	28	1.179	48
25	67.9	1	0	1	1	0	1	0	0	1	0	0	0	0	0	0	1	1	0	0	0	0	0	0	1	0	1	0	0	1	1	1	0	0	0	0	0	0	69	30	62	31	2	34	27	25	30	1.133	54
26	18.9	1	0	1	1	1	0	0	1	1	0	0	0	0	1	0	1	1	0	0	1	0	0	0	1	1	0	0	1	1	1	1	1	0	0	0	0	0	77	24	55	26	2.115	39	27	26	21	1.857	73
27	72.8	1	0	1	1	0	1	0	0	1	0	0	0	0	0	0	0	0	0	0	0	0	0	0	0	0	0	0	0	1	1	1	0	0	0	1	0	1	40	30	40	35	1.143	45	31	31	40	1.125	48
28	76.7	1	0	1	1	1	0	0	1	1	0	0	1	0	0	0	1	1	0	0	1	1	1	0	1	0	1	0	0	1	1	1	0	0	0	0	0	0	56	36	50	29	1.724	38	26	28	38	1	43
29	63	1	1	1	1	0	1	0	0	1	0	0	0	0	0	0	1	1	0	0	1	0	0	0	1	0	1	0	0	1	1	1	0	0	0	0	0	0	99	22	63	32	1.969	32	29	26	30	1.067	69
30	56.4	0	0	1	1	1	0	0	1	1	0	0	1	0	0	0	1	1	0	0	1	0	0	0	1	0	1	0	0	1	1	1	0	0	0	0	0	0	58	32	50	37	1.351	41	28	28	31	1.323	42
31	50.9	1	0	1	1	1	0	0	1	1	0	0	1	0	0	1	1	1	0	0	1	0	0	0	1	0	1	0	0	1	1	1	0	0	0	0	0	0	89	36	78	36	2.167	46	30	30	30	1.533	72
32	54	1	0	1	1	1	0	0	1	1	0	0	1	0	1	0	1	1	0	0	0	0	0	0	1	0	1	0	0	1	1	1	1	0	0	0	0	0	91	38	69	40	1.725	44	33	33	41	1.073	40
33	56.7	0	0	1	0	1	0	1	0	0	0	0	0	0	1	0	1	1	0	0	1	0	0	0	0	0	0	0	0	1	1	1	0	1	0	0	0	0	79	28	53	40	1.325	39	30	25	32	1.219	47
34	50.4	0	0	1	1	1	0	0	1	1	0	0	1	0	0	0	1	1	0	0	1	0	0	0	0	0	0	0	0	1	1	1	0	0	0	0	0	0	50	40	30	29	1.5	30	22	21	30	1	53
35	75.8	1	1	1	1	1	0	0	1	1	0	0	1	0	0	0	1	1	0	0	1	0	0	0	1	1	0	0	1	1	0	0	0	0	0	0	0	0	70	52	49	30	1.633	41	29	25	31	1.323	51
36	56.7	0	1	1	0	1	0	1	0	0	0	0	0	0	1	0	1	0	1	0	0	0	0	0	0	0	0	0	0	0	0	0	0	0	0	0	0	0	81	41	62	31	2	43	31	29	37	1.162	59
37	49.9	0	0	1	1	1	0	0	1	0	0	1	0	1	1	0	1	1	0	0	1	0	0	0	0	0	0	0	0	1	0	0	0	0	0	0	0	0	79	33	55	46	1.196	42	29	29	45	0.933	47
38	67.8	1	0	1	0	1	0	1	0	0	0	0	1	0	0	0	1	1	0	0	1	0	0	0	0	0	0	0	0	1	0	0	0	0	0	0	0	0	73	39	55	37	1.486	44	31	31	40	1.1	53
39	42	1	1	1	1	1	0	0	1	1	0	0	1	0	0	0	1	1	0	0	0	0	0	0	1	1	0	0	1	1	1	1	0	0	0	0	0	0	100	40	70	34	2.059	40	26	30	30	1.333	72
40	74.7	0	0	0	0	0	0	0	0	0	0	0	0	0	0	0	1	0	1	0	1	1	1	0	1	0	1	0	0	0	1	1	0	0	0	0	0	0	103	40	74	36	2.056	39	36	33	36	1.083	43
41	63.6	1	0	1	1	1	0	0	1	1	0	0	1	0	0	0	1	1	0	0	1	1	1	0	1	1	0	0	1	1	1	1	0	0	0	0	0	0	91	40	55	48	1.146	48	33	28	40	1.2	43
42	73.1	0	0	1	1	1	0	0	1	1	0	0	0	1	1	0	1	1	0	0	0	0	0	0	0	0	0	0	0	1	0	0	0	0	0	1	0	1	49	34	42	42	1	31	28	27	36	0.861	51
43	54	1	0	1	0	1	0	1	0	0	0	0	0	0	1	0	1	0	1	0	1	0	0	0	0	1	0	1	0	0	1	1	0	0	0	0	0	0	57	33	62	41	1.512	48	34	31	35	1.371	60
44	38.3	1	0	1	0	1	0	1	0	0	0	0	0	0	1	0	1	1	0	0	1	0	0	0	1	0	1	0	0	1	0	0	0	0	0	0	0	0	97	25	70	33	2.121	42	34	31	31	1.355	62
45	70	0	0	1	1	1	0	0	1	1	0	0	1	0	0	1	1	1	0	0	1	0	0	0	1	1	0	0	1	1	1	0	1	0	0	0	0	0	63	33	42	34	1.235	36	27	26	38	0.947	38
46	73.2	0	0	1	1	1	0	0	1	1	0	0	0	1	1	0	1	1	0	0	1	0	0	0	1	1	0	0	1	1	0	0	0	0	0	0	0	0	68	31	63	37	1.703	43	31	33	38	1.132	57
47	73.1	0	0	1	1	1	0	0	1	1	0	0	1	0	0	1	1	0	0	1	0	0	0	0	1	0	1	0	0	1	1	0	1	0	0	1	0	1	71	31	54	28	1.929	29	26	24	28	1.036	48
48	64.4	0	1	1	0	1	0	1	0	0	0	0	0	1	1	0	1	1	0	0	1	0	0	0	1	0	1	0	0	1	1	1	0	0	0	0	0	0	71	39	58	44	1.318	40	30	29	40	1	38
49	39.2	0	0	1	1	0	1	0	0	1	0	0	0	0	0	0	1	1	0	0	1	0	0	0	1	1	0	0	1	1	1	0	1	1	1	0	0	0	34	26	37	40	0.925	33	25	22	28	1.179	64
50	69	0	0	1	1	1	0	0	1	1	0	0	0	1	1	0	1	1	0	0	1	0	0	0	1	1	0	0	1	1	1	1	0	0	0	0	0	0	59	31	43	39	1.103	38	32	28	33	1.152	44
51	58.8	1	1	1	0	1	0	1	0	0	0	0	0	1	0	0	1	1	0	0	1	0	0	0	1	0	1	0	0	1	1	1	0	0	0	0	0	0	77	25	56	40	1.4	32	26	27	36	0.889	42
52	75.8	1	0	1	1	1	0	0	1	1	0	0	1	1	1	0	0	0	0	0	1	1	1	0	1	0	1	0	0	1	0	0	0	0	0	1	0	1	59	29	55	31	1.774	44	43	33	34	1.265	46
53	52.9	0	0	1	1	0	1	0	0	1	0	0	0	0	0	0	1	1	0	0	1	1	1	0	1	0	1	0	0	1	1	0	1	0	0	0	0	0	79	29	48	35	1.371	51	23	34	38	1.342	63
54	33.1	1	0	1	1	1	0	0	1	1	0	0	1	0	1	0	1	1	0	0	1	0	0	0	0	0	0	0	0	1	1	1	0	0	0	0	0	0	103	31	68	38	1.789	40	27	25	30	1.333	51
55	44.9	0	1	1	1	0	1	0	0	1	0	0	0	0	0	0	0	0	0	0	1	0	0	0	1	1	0	0	1	1	1	1	0	1	0	0	0	0	59	23	56	28	2	29	23	19	28	1.036	44
56	71	0	0	1	0	1	0	1	0	0	0	0	0	0	1	0	1	1	0	0	1	0	0	0	1	0	1	0	0	1	1	0	0	1	0	0	0	0	52	27	56	29	1.931	45	34	29	37	1.216	42
57	49	0	0	1	0	1	0	1	0	0	0	0	0	0	1	1	1	0	0	1	1	0	0	0	1	0	1	0	0	1	1	1	0	1	0	0	0	0	45	33	43	46	0.935	31	24	21	29	1.069	38
58	59	1	0	1	1	1	0	0	1	1	0	1	1	1	1	0	1	1	0	0	1	0	0	0	1	1	0	0	1	1	1	1	0	0	0	0	0	0	70	40	55	38	1.447	37	29	28	35	1.057	60
59	36.6	1	0	1	1	1	0	0	1	1	0	0	1	1	0	0	0	0	0	0	0	0	0	0	1	0	1	0	0	0	0	0	0	0	0	1	1	0	97	32	67	35	1.914	47	35	34	29	1.621	52
60	53.1	1	0	1	0	1	0	1	0	0	0	0	0	0	1	0	1	0	1	0	1	1	1	0	1	0	1	0	0	0	1	1	0	0	0	0	0	0	78	31	61	37	1.649	33	28	27	28	1.179	47
61	68.9	1	0	1	1	0	1	0	0	1	0	1	0	0	0	0	1	1	0	0	0	0	0	0	1	1	0	0	1	1	1	1	0	0	0	0	0	0	69	48	51	45	1.133	43	39	33	34	1.265	55
62	51.6	1	0	1	0	1	0	1	0	0	0	0	1	0	1	0	1	1	0	0	0	0	0	0	1	1	0	0	1	0	1	1	0	0	0	0	0	0	49	24	51	31	1.645	32	23	23	35	0.914	38
63	31	1	0	1	1	1	0	0	1	0	1	1	0	1	1	0	1	1	0	0	1	0	0	0	1	1	0	0	1	1	1	1	0	0	0	0	0	0	53	27	47	44	1.068	30	28	26	28	1.071	39
64	71.4	1	0	1	1	1	0	0	1	1	0	1	1	0	1	0	1	1	0	0	0	0	0	0	0	0	0	0	0	1	1	1	0	0	0	0	0	0	50	30	38	28	1.357	33	30	24	34	0.971	37
65	58.9	1	1	1	0	1	0	1	0	0	0	0	0	1	1	0	1	1	0	0	0	0	0	0	1	0	1	0	0	1	0	0	0	0	0	0	0	0	73	26	67	30	2.233	33	29	25	32	1.031	53
66	42.4	1	0	1	1	1	0	0	1	1	0	0	1	0	1	0	1	0	1	0	1	0	0	0	1	0	1	0	0	1	1	0	1	0	0	0	0	0	81	35	59	46	1.283	49	35	33	36	1.361	56
67	78.1	0	0	1	0	1	0	1	0	0	0	0	0	0	1	0	1	1	0	0	1	0	0	0	0	0	0	0	0	1	1	0	0	1	0	0	0	0	41	30	35	38	0.921	35	26	22	34	1.029	42
68	43.8	0	0	0	0	0	0	0	0	0	0	0	0	0	0	0	1	1	0	0	0	0	0	0	1	0	1	0	0	1	1	1	0	0	0	0	0	0	63	31	52	36	1.444	36	31	30	31	1.161	48
69	54.9	0	0	1	1	0	1	0	0	0	0	1	0	0	0	0	0	0	0	0	1	0	0	0	0	1	0	1	0	1	0	0	0	0	0	0	0	0	51	33	37	41	0.902	33	25	22	36	0.917	57
70	72.3	1	0	1	1	0	1	0	0	1	0	0	0	0	0	0	1	1	0	0	0	0	0	0	0	0	0	0	0	1	1	1	0	0	0	0	0	0	56	33	57	32	1.781	33	30	29	33	1	55
71	58.9	0	0	1	0	1	0	1	0	0	0	0	0	0	1	0	1	0	1	0	0	0	0	0	1	0	1	0	0	0	1	1	0	0	0	0	0	0	75	33	55	43	1.279	34	27	27	29	1.172	47
72	39.9	1	0	1	1	1	0	0	1	1	0	0	1	0	0	0	1	1	0	0	1	0	0	0	1	1	0	0	1	1	1	1	0	0	0	0	0	0	81	32	63	39	1.615	44	25	24	29	1.517	38
73	78.9	0	0	1	0	1	0	1	0	0	0	0	0	0	1	0	1	1	0	0	1	0	0	0	0	0	0	0	0	1	1	1	0	0	0	0	0	0	82	30	57	34	1.676	37	33	30	33	1.121	42
74	38.1	1	0	1	1	1	0	0	1	0	0	1	0	1	1	0	1	1	0	0	1	0	0	0	1	1	0	0	1	1	1	1	0	0	1	0	0	0	72	30	65	38	1.711	38	25	27	30	1.267	58
75	61	0	0	1	0	1	0	1	0	0	0	0	0	0	1	0	1	1	0	0	1	0	0	0	0	0	0	0	0	1	1	1	0	0	0	0	0	0	78	31	50	35	1.429	32	28	24	37	0.865	50
76	68.5	1	0	1	1	1	0	0	1	1	1	0	1	1	1	0	1	1	0	0	0	0	0	0	1	0	1	0	0	1	0	0	0	0	0	0	0	0	50	32	48	33	1.455	34	31	36	38	0.895	38
[truncated: 7 more columns]
